# Supplementary material for: The knowledge, attitudes and behaviors of hospital nurses on smoking cessation interventions: a cross-sectional study
Source: BMC Nurs. 2023 Jul 3;22:228. doi: 10.1186/s12912-023-01394-7 (PMC10316570; doi:10.1186/s12912-023-01394-7)
Supplement: Supplementary file 2 — Supplementary Material 2 [file 12912_2023_1394_MOESM2_ESM.xlsx]

## Sheet: Raw data
Appendix 2. Raw data collected in the study
Question no.	Question 1	Question 2	Question 3	Question 4	Question 5	Question 6: When you care for patients how often do you:	Question 7: When you care for a patient who smokes how often do you:									Question 8. Please rate the extent to which you agree with the following statements.													Question 9	Question 10	Question 11	Question 12	Question 13	Question 14	Question 15	Question 16	Question 17	Question 18	Question 19	Question 20	Question 21. Please read each statement below and place a checkmark in the box that best represents how you feel:			Question 22. Please rate the importance of these statements.
Participant number	Age	Sex	What is the highest level of education in nursing you have completed? Please check one.	How many years have you practiced as a nurse?	The name of your department:	Ask about a patient's smoking/ tobacco use?	Advise a patient to quit smoking?	Assess if patients are interested in stopping smoking?	Assist a patient with smoking cessation?	Arrange smoking cessation follow-up?	Recommend the use of a telephone quitline for smoking	Refer a patient to tobacco cessation resources (clinics, counseling, etc.) in the community?	Provide recommendations for tobacco cessation medications?	Review barriers to quitting with patients who are unwilling to make a quit attempt?	Recommend to patients and family members the importance of creating a smoke-free home environment after leaving the hospital?	Asking patients about smoking increases the likelihood that they will quit.	It is difficult for me to get people to quit smoking.	Counseling patients about quitting is not an efficient use of my time	Patients appreciate it when I provide advice about quitting smoking.	Discussing smoking cessation improves my relationship with patients.	I feel uncomfortable asking patients whether they smoke.	As a nurse, I can play an important role in helping patients quit.	I need more training to help patients quit smoking.	I have insufficient time to counsel patients about quitting smoking.	I should take a more active role in helping patients to quit smoking.	Patients will be offended if I inquire about their smoking status.	Providing tobacco cessation counseling is important to our hospital even if only a few patients quit.	I have an obligation to advise patients on the health risks associated with tobacco use.	How many patients do you estimate have you counseled for smoking cessation over the past week?	Have you ever smoked 100 or more cigarettes in your life?	At what age did you start smoking?	Do you smoke now?	Do you smoke every day?	At what age did you stop smoking?	How soon after you wake up do you smoke your first cigarette? (Please check only one box)	During the past 12 months, did you made a serious attempt to quit smoking (not smoking for 24 hours or more)?	Over your lifetime, how many times have you made a serious attempt to quit smoking (not smoking for 24 hrs or more)?	Are you currently trying to quit?	Have you received education related to smoking cessation counseling in the last 24 months?	During your education, have you ever received any training related to smoking cessation counseling?	Nurses should set a good example by not smoking	Nurses should be involved in actively helping patients to stop smoking	Nurses need additional training/skills in tobacco control	How important is it for nurses to be involved in tobacco control activities?	Compared to other disease prevention activities (e.g., nutrition, exercise, etc.), how important is it for nurses to be involved in tobacco control activities?
001	49	1	0	14	0	2	5	5	5	5	5	5	5	5	5	2	4	4	1	1	4	2	1	1	2	2	2	2	0	0	18	1		45					1	1	1	1	2	1	1
002	26	1	1	1	0	1	4	3	4	5	5	5	5	5	3	2	3	2	2	2	4	4	4	4	4	3	4	4	1	0	24	0	1		3	0	0	1	1	1	5	5	5	4	4
003	27	1	0	8	0	1	5	4	4	4	5	5	5	5	5	3	5	1	4	2	3	5	1	2	4	3	3	5	0	0	15	0	0		1	0	1	1	1	1	5	5	5	3	4
004	31	1	1	4	0	1	3	3	3	3	1	3	3	3	3	3	5	3	3	3	3	3	5	3	3	3	3	3	1	0	18	0	0		2	0	1	1	1	1	3	3	5	3	3
005	34	0	0	10	0	2	1	2	3	5	5	5	5	3	5	5	2	1	4	4	1	5	5	2	4	2	5	5	1	1											5	5	5	3	4
006	30	1	1	6	0	2	2	2	2	2	2	2	2	2	2	4	3	3	3	3	3	4	3	3	3	3	4	4	2	1		1							1	1	3	4	4	3	3
007	26	1	1	6	0	4	3	3	3	4	4	4	4	3	4	4	3	2	4	2	2	2	4	4	3	3	4	4	1	0	17	1		26	3	0	1	0	1	1	2	3	3	4	3
008	61	1	0	42	0	1	2	4	2	4	5	5	4	3	5	1	5	3	4	3	2	4	3	2	2	3	2	4	0	1									1	1	5	3	1	4	1
009	25	0	1	1	0	1	3	3	3	4	5	5	5	5	3	3	4	4	3	3	3	2	2	3	2	4	4	4	1	1		0	1		3	0	1	1	1	1	3	3	3	2	2
010	32	1	0	12	0	1	3	4	5	5	5	5	5	5	5	3	3	4	3	3	2	3	2	4	4	3	4	2	0	0	18	0	0		3	0	1	0	1	1	4	4	4	3	3
011	22	0	0	0.33	0	1	3	2	2	4	3	2	2	3	3	4	3	2	3	2	4	4	4	2	4	3	5	3	0	0	18	0	0		1	0	1	0	1	1	4	3	3	3	1
012	32	1	0	6	0	1	3	2	5	4	3	3	5	5	3	2	2	4	4	3	2	4	4	4	4	2	4	4	0	0	20	0	0		2	0	1	1	1	1	4	4	4	4	5
013	38	1	0	7	0	4	3	4	4	4	4	4	4	5	5	2	3	3	2	2	2	4	5	4	2	2	4	2	0	0	18	0	0		1	0	1	1	1	1	2	4	4	3	3
014	29	1	0	7	0	1	3	2	3	5	5	3	5	3	3	4	4	3	3	3	1	3	4	3	3	3	4	4	1	0	18	0	1		3	0	1	1	1	1	3	3	4	3	2
015	25	1	1	1	0	2	2	3	4	5	5	4	4	4	4	3	3	2	3	3	3	4	4	4	4	3	3	3	0	0	18	0	0		3	0	0	1	1	1	3	3	4	4	4
016	44	1	2	25	0	1	2	2	3	4	4	1	3	3	2	3	4	2	3	3	1	5	5	5	5	2	4	5	0	0	20	1							1	0	5	5	5	5	5
017	33	1	0	11	0	1	2	2	2	2	2	2	5	5	5	1	3	5	5	3	3	3	3	3	3	3	3	3	0	0	17	0	0		3	1	1	1	1	1	1	1	1	1	1
018	36	1	1	12	0	2	2	2	2	2	5	5	5	5	4	3	4	3	5	3	3	3	3	3	3	3	3	3	0	1		1	1						1	1	1	1	1	1	3
019	24	1	0	3	0	3	3	2	4	4	3	5	4	2	4	3	2	1	5	3	3	4	3	3	3	3	3	3	0	0	16	0	0		2	1	1	1	1	1	5	5	3	3	2
020	22	1	0	3	0	2
021	38	1	0	19	0	1	1	2	3	4	4	2	2	2	3	2	3	2	4	4	1	4	4	3	3	3	5	5	2	0	17	0	0		1	1	1	1	1	0	2	4	5	4	4
022	48	1	2	25	0	1	1	1	2	3	4	4	4	2	1	5	5	1	2	2	2	5	4	4	4	3	5	5	1	1		1	1						1	1	3	4	5	4	4
023	24	1	1	0.33	0	1	5	5	5	5	5	5	5	5	5	4	4	2	2	1	1	5	1	4	5	2	4	2	0	1		1	1						1	1	5	5	5	3	4
024	21	1	0	0.4	0	1	3	3	3	3	4	5	5	5	5	2	4	3	1	2	3	3	4	4	3	3	3	3	0	0	16	0	0		0	0	0	1	1	0	4	4	4	3	3
025	52	1	0	33	0	1	2	3	4	3	5	3	4	3	3	4	4	2	4	3	2	3	4	4	3	2	4	3	1	1		1	1						1	1	3	3	3	2	2
026	33	1	0	11	0	1	5	4	5	5	5	5	5	5	5	3	4	3	3	3	1	3	5	5	3	1	3	3	0	0	20	0	0		2	1	1	1	1	1	4	2	1	1	2
027	25	1	1	3	0	1	3	3	4	5	5	5	5	4	4	3	2	1	3	3	3	4	2	4	2	4	2	2	1	1		1	1			1		1	1	0	2	2	3	2	2
028	55	1	0	35	0	4	3	4	3	4	5	4	4	3	4	3	3	2	3	3	3	3	3	2	3	3	3	3	0	0	18	1	1	30					1	1	3	4	3	3	3
029	38	1	1	20	0	4	2	3	5	5	5	4	5	5	4	3	3	3	3	3	3	3	4	4	4	2	3	3	0	1		1							1	1	4	3	3	3	3
030	45	1	1	26	0	1	4	2	2	2	2	2	5	4	3	1	3	3	2	3	1	5	3	5	3	1	5	5	1	0	21	1	1	40							3	4	4	2	2
031	54	1	0	32	0	1	2	4	2	4	2	2	2	2	2	1	3	3	3	3	2	2	2	4	2	3	3	3	1	1		1	1						1	1	4	4	3	3	3
032	25	1	1	5	0	3	5	5	5	5	5	5	5	5	5	2	3	4	1	1	2	3	2	5	3	3	1	1	0	0	20	0	0		2	0	1	0	1	1	5	5	5	3	1
033	40	1	0	21	0	1	3	4	3	4	5	4	3	2	3	4	4	2	4	2	2	4	3	4	3	2	3	4	1	1		1	1					1	1	1	5	4	4	4	4
034	43	1	0	25	0	3	3	4	4	5	5	5	5	3	5	4	5	4	2	1	4	4	4	4	3	4	4	4	0	1	1								1	1	3	4	5	2	2
035	59	1	1	36	0	5	3	4	4	5	5	5	5	4	5	2	3	3	2	2	4	3	3	3	3	4	3	3	0	1		1	1						1	1	3	3	4	3	3
036	36	1	1	12	0	3	3	3	3	4	5	4	5	4	4	3	3	3	3	3	3	3	3	3	3	3	3	3	0	1		1							1	1	3	3	3	3	3
037	30	0	0	10	0	4	3	3	3	3	3	4	3	4	3	3	4	2	4	2	2	4	3	2	3	2	4	3	0	1		1							1	1	4	4	3	3	4
038	29	1	1	9	0	2	2	2	3	3	4	2	2	4	2	3	4	2	3	3	2	4	4	2	4	3	4	4	2	0	19	1	1	24			1	1	1	1	5	4	5	4	4
039	44	1	1	26	0	3	3	3	3	4	3	3	4	4	4	3	3	3	2	2	3	3	3	4	2	3	3	3	0	1		1	1						1	1	3	3	3	3	3
040	52	1	1	30	0	3	3	3	3	4	3	4	3		4	3	3	3	4	3	4	3	3	3	3	3	3	3	0	0	18	0	0		3	0	1	1	1	1	5	5	5	4	4
041	24	1	0	1.5	0	1	4	4	5	5	5	5	5	4	5	2	4	3	2	1	2	3	4	5	3	2	4	3	0	0	17	0	0		1	1	0	1	1	1	4	3	4	4	3
042	55	1	0	35	0	2	4	4	5	5	5	5	5	5	4	3	3	3	2	2	3	3	3	4	3	4	3	3	0	0	18	0	0		2	1	1	1	1	1	3	3	3	2	2
043	52	1	1	35	0	1	4	3	5	5	5	4	4	5	5	4	5	2	3	2	1	3	4	5	1	3	4	3	0	1		1	1						1	1	4	4	5	3	3
044	21	0	0	0.5	0	1	3	3	3	3	4	5	5	5	5	2	3	3	1	2	2	2	2	2	2	2	2	2	1	0	15	0	0		1	1	1	1	0	0	2	3	3	2	2
045	53	1	1	31	0	2	3	3	3	3	3	3	3	3	3	3	3	3	3	3	3	3	3	3	3	3	3	3	2												5	5	5	5	5
046	60	1		40	0	1	3	4	3	4	3	3	3	3	3	4	4	3	3	3	3	3	3	3	3	3	3	3	0	0	20	1		40	1		1		1	1	3	3	3	2	2
047	28	1	1	6	0	3	2	4	3	4	5	5	3	3	3	4	4	3	3	4	4	4	5	5	3	4	4	4	1	0	19	1	1						1	1	5	4	5	4	4
048	49	1	0	30	0	3	1	2	2	2	4	2	1	2	1	1	2	4	4	3	4	3	4	3	4	4	3	4	0	1		1
049	48	1	1	29	0	3	3	3	3	3	3	3	3	3	3	1	3	2	3	3	2	1	2	3	3	3	3	3	1	0	20	0	0		2	1	1	0	1	0	5	5	5	4	4
050	56	1	1	37	1	3	1	4	5	5	3	3	3	4	5	4	3	3	4	3	3	4	4	4	3	2	4	4	1	1		1							1	1	5	5	5	4	4
051	39	1	0	15	1	1	1	1	2	5	4	1	5	2	1	3	4	2	3	2	2	4	4	2	3	3	3	5	1	0	18	0	0		3	0	1	0	1	1	4	4	5	5	5
052	28	1	1	5	1	1	1	1	2	5	4	1	5	2	1	3	4	2	3	2	2	4	4	2	3	3	3	5	1	1		1	1					1	1	0	5	5	5	5	5
053	37	1	1	15	1	1	1	1	2	5	4	1	5	2	1	3	4	2	3	2	2	4	4	2	3	3	3	5	1	0	22	1	1	32					1	1	5	5	5	5	5
054	39	1	2	19	1	2	3	3	3	4	5	4	5	4	3	2	3	2	3	3	1	3	3	2	4	2	4	3	1	1		1							1	0	4	4	3	4	4
055	19	1	2	4	1	3	4	4	4	4	4	4	4	4	4	4	4	2	4	4	2	4	3	4	4	3	4	4	0	1		1	1					1	1	1	4	5	5	4	4
056	26	1	1	2	1	2	5	4	4	4	5	5	5	5	5	2	4	4	3	3	2	3	2	4	4	2	2	4	0	1		1	1					1	1	1	4	3	3	3	3
057	64	1	1	46	1	1	1	1	3	3	3	1	4	3	3	3	3	2	3	3	2	4	2	3	4	3	4	4	1	0	15	0	0		1	1	0	1	1	0	4	4	3	4	4
058	38	1	1	15	1	4	3	3	3	5	5	5	5	4	5	3	3	4	3	3	3	2	2	5	2	3	2	3	0	0	17	1		23			1	1		1	2	2	2	2	2
059	38	1	1	15	1	1	3	2	4	4	5	5	4	3	3	2	4	2	2	2	5	3	3	5	4	4	4	4	0	1		1							1	1	4	4	4	4	4
060	55	0	0	33	1	3	3	3	3	3	4	4	4	4	4	3	3	2	2	2	3	3	3	5	3	3	3	3	0	0	16	1	1	34					1	1	5	3	4	3	3
061	21	0	0	0.5	2	2	4	4	4	5	5	5	5	5	5	3	3	3	3	3	3	3	3	3	3	3	3	3	0	1		1	1						0	0	3	3	3	4	3
062	25	1	0	3	2	1	3	4	3	5	4	4	4	4	4	2	1	3	4	2	3	3	3	3	4	3	3	3	0	0	17	1	1	23		0	1	1	1	1	2	3	2	4	3
063	27	1	1	4	2	1	1	3	3	5	5	4	5	3	1	3	3	2	3	3	2	3	4	5	3	2	4	4	1	1		1							1	1	4	3	3	3	3
064	22	1	0	0	2	1	4	3	5	5	5	5	5	5	5	2	4	5	4	3	2	4	4	4	4	2	4	4	0	0	17	0	0		1	1	1	1	1	0	4	4	4	4	4
065	25	1	0	6	2	2	3	2	4	4	4	4	4	2	4	3	5	3	3	2	4	4	2	4	4	2	5	5	0	1		1	1					1	1	1	2	4	4	3	3
066	29	1	1	5	2	2	4	4	4	5	5	5	5	5	5	4	5	3	2	3	2	4	2	3	4	2	3	3	0	1		1	1						1	1	3	3	4	4	3
067	40	1	0	18	2	1	1	2	4	4	5	4	5	3	4	3	4	2	2	2	1	3	4	4	3	2	4	4	1	1		1	1						1	1	4	4	3	4	4
068	29	1	1	6	2	1	2	2	3	4	4	4	4	4	3	2	4	4	3	2	2	3	4	4	2	2	4	4	3	1		1							1	0	5	4	4	5	4
069	22	0	0	2	2	3	4	4	4	5	5	5	5	5	4	2	5	3	2	2	2	2	5	5	3	3	3	3	3	0	15	0	0		0	1	0	1	1	1	1	1	1	2	2
070	19	0	0	1	2	3	5	4	5	5	5	5	5	4	4	3	4	2	3	3	2	4	3	4	3	3	4	4	0	0	14	0	0		1	0	2	0	1	1	4	4	3	3	4
071	31	1	1	8	2	2	1	1	1	1	1	1	1	1	1	3	3	3	3	3	3	3	3	3	3	3	3	3	3	0	12	0	0		1	0	1	0	1	1	4	4	4	5	5
072	57	1	1	32	2	2	1	2	3	4	5	4	5	4	3	2	3	2	3	3	2	4	3	2	3	4	2	4	1	0	18	0	0		1	1	1	0	1	1	3	3	4	2	2
073	40	1	2	2	2	1	1	1	2	2	3	4	4	3	1	3	3	1	3	4	1	5	3	4	4	3	5	5	3	1		1							1	0	5	5	5	5	5
074	43	1	0	26	2	1	1	2	3	5	5	4	4	3	3	3	3	3	3	2	2	4	3	3	3	2	3	3	1	1		1							1	1	4	3	3	3	3
075	28	1	0	8	2	1	3	3	3	4	5	5	5	4	4	3	3	3	3	3	3	4	3	5	4	3	4	4	1	0	18	0	0		0	1	0	1	0	1	3	3	3	3	3
076	19	0	0	1	2	1	5	3	1	1	3	1	5	1	1	4	3	2	3	4	1	4	1	3	3	2	4	4	0	0	15	0	0		1	1	0	1	1	1	3	4	3	4	4
077	53	1	1	33	2	2	2	2	3	3	2	2	2	3	3	3	4	2	3	3	2	3	3	3	3	3	3	3	2	1		1	1					1	1	1	3	4	4	3	3
078	25	0	0	3	2	2	4	4	4	5	5	5	5	3	5	5	5	1	3	4	1	5	4	5	3	3	5	5	0	1		1							1	1	5	5	5	5	5
079	50	1	1	30	2	4	4	4	4	4	5	4	5	5	5	4	4	4	3	2	3	2	2	4	3	3	3	3	0	1		1	1						1	1	3	3	3	1	1
080	60	1	1	40	2	22	3	4	5	5	5	5	5	4	5	3	4	3	2	1	3	4	5	5	5	1	3	5	1	0	19	0	0		2	1	0	1	1	1	3	5	5	4	4
081		1	0	10	2	1	4	4	4	5	5	5	5	5	4	1	4	3	2	1	2	2	2	5	3	3	3	2	0	0	16	0	0		1	1	0	1	1	1	3	1	2	2	2
082	56	0	1	34	2	1	2	2	5	5	5	5	5	5	5	2	3	4	2	2	3	3	4	4	3	2	3	2	0	0	20	0	0		1	1	1	1	1	1	4	3	3	1	1
083	26	0	1	2	2	5																								1		1							1	0	5	3	3	3	3
084	40	1	0	20	2	1	2	3	3	2	5	3	5	3	2	2	1	2	2	4	2	4	2	2	2	2	4	4	1	0	20	1	1			0	3	0	1	0	5	5	4	4	4
085	56	1	1	36	2	2	1	2	3	4	3	3	4	4	3	1	2	3	3	2	2	3	3	3	3	3	3	2	1	1		1	1						1	1	2	3	3	3	3
086	25	1	1	1.3	2	2	4	4	4	5	5	5	5	3	5	2	3	3	3	3	3	3	3	4	3	3	3	3	1	0	18	1	1					1	1	1	3	4	3	3	3
087	25	1	1	0.3	2	2	2	4	5	5	5	5	5	4	4	3	4	4	3	3	3	3	3	2	3	3	5	4	1	1		1	1					1	1	1	5	4	3	4	4
088	23	1	0	3	2	1	1	3	5	5	5	3	5	3	3	4	5	3	3	3	3	5	5	3	3	3	4	3	1	0	18	0	0		3	0	1	1	1	1	5	3	3	4	5
089	55	1	0	33	2	1	2	3	2	2	2	2	2	3	1	4	2	3	4	3	2	4	2	3	3	2	4	3	2	0	20	1		40					1	1	2	2	3	3	3
090	30	1	1	10	2	1	3	4	4	4	4	4	4	4	4	4	4	3	2	2	3	4	4	4	4	2	3	3	0	1		1							1	1	4	4	4	4	4
091	23	0	0	2	2	1	3	3	3	3	3	3	3	3	3	5	4	5	5	5	5	5	5	5	5	5	5	5	0	0	20	0	0		2	1	0	1	1	1	4	4	4	5	5
092	30	1	0	12	2	1	4	4	4	4	4	4	4	4	4	3	4	3	3	3	4	4	4	4	4	4	4	4	0	0	18	0	1		3	1	0	1	1	1	4	4	4	3	3
093	24	1	0	3	2	1	2	3	2	4	5	5	5	4	3	5	4	3	3	3	3	3	3	3	3	3	3	3	1	1	17	0	1		2	1	0	1	1	1	4	4	4	5	5
094	25	0	0	5	2	1	2	3	3	3	3	3	3	3	3	3	3	3	3	3	3	3	3	3	3	3	3	3	0	0	18	0	0		3	1	0	1	1	1	1	1	1	1	1
095	45	1	1	27	2	2	1	1	4	5	5	2	5	2	2	4	4	2	3	3	2	4	3	4	3	3	4	5	1	1		1	1						1	0	5	4	4	4	5
096	31	1	2	10	2	3	3	3	4	5	5	4	4	3	2	2	3	2	1	1	2	3	2	5	2	2	3	3	0	1		1							1	1	5	3	3	3	3
097	56	1	0	37	2	2	4	3	3	5	5	4	5	4	4	4	4	2	2	2	2	2	5	4	1	2	5	4	1	1		1	1					1	1	1	3	4	5	4	4
098	58	1	1	37	2	2	2	3	3	4	4	4	5	5	3	3	4	2	4	3	2	3	4	4	3	2	3	4	3	1		1							1	1	4	3	5	3	3
099	41	1	1	18	2	1	2	3	4	5	5	5	5	4	4	1	4	2	3	3	2	3	4	4	4	2	4	4	3	0	16	0	0		3	0	1	0	1	1	4	4	4	3	3
100	37	1	0	17	2	1	4	4	4	5	5	5	5	5	5	1	4	3	1	1	2	1	1	5	2	2	3	3	0	0	17	0	0		3	1	0	1	1	1	1	1	2	2	2
101	39	1	2	10	2	2	3	4	3	5	4	4	4	5	5	3	3	3	2	2	4	3	2	3	2	4	3	3	0	0	18	0	0		1	1	1	1	1	1	2	3	2	3	2
102	41	1	1	23	2	2	1	1	3	5	5	2	3	4	3	3	3	4	2	1	3	4	3	3	2	4	4	4	1	1		1	1						1	1	4	4	4	3	3
103	64	1	1	46	2	1	2	1	2	4	2	2	3	3	2	4	3	3	4	3	3	4	4	2	2	1	4	4	1	1		1							1	0	4	4	4	4	4
104	51	1	0	32	2	4	3	4	3	4	4	4	4	4	5	3	4	3	4	3	5	3	5	5	3	4	3	3	0	0	17	0	0		2	1	0	1	1	1	2	3	3	3	3
105	57	1	0	38	2	5	3														3								0	1												3		2	3
106		1	0	8	2	4	5	5	5	5	5	5	5	5	5						3								0	0	16	0	0		3	1	0	1	1	1		3		2	3
107	45	0	1	22	2	2	3	2	1	2	3	3	4	2	1	3	2	1	3	2	1	4	2	2	2	3	2	4	3	0	16	1							1	1	4	4	2	3	3
108	37	0	0	19	2	3	4	3	4	5	5	4	5	4	4	4	3	2	4	4	4	3	5	3	3	2	3	2	1	0	17	1	1		1	0	2	1	1	0	1	3	4	2	2
109	26	0	0	6	2	4	3	4	4	5	5	4	5	4	3	4	4	3	2	4	3	3	1	5	3	1	3	2	0	1		1							1	1	4	3	3	4	3
110	38	1	1	19	2	3	4	4	4	4	4	4	4	4	4	4	4	5	2	2	4	3	4	4	5	4	4	2	0	0	20	0	0		2	0	1	1	1	1	2	2	4	4	4
111	41	1	1	21	2	1	1	2	4	5	5	5	5	5	5	2	4	4	3	1	1	1	1	1	3	1	1	3	1	0	16	1		40			1		1	1	3	3	1	1	2
112	60	1	1	40	2	4	2	4	5	5	5	5	5	5	5	3	4	5	1	1	3	5	1	5	1	1	5	1	0	0	19	0	0		3	1	0	1	1	1	1	3	5	3	3
113	27	0	1	5	2	2	4	3	4	5	5	5	5	5	5	3	4	2	3	2	1	2	2	2	4	3	4	4	0	0	18	1	1						1	1	4	4	4	3	3
114	52	1	0	32	3	4	5	5	5	5	5	5	5	5	5	2	4	5	2	2	4	3	2	5	3	3	3	3	0	1		0	0		0	1	0	1	1	1	3	3	3	2	2
115	57	1	0	35	3	4	3	4	5	5	5	2	5	4	3	5	4	4	4	5	4	4	4	4	5	4	4	2	3	1		1	1					1	1
116	31	1	0	9	3	1	2	3	3	4	5	5	3	3	3	2	3	5	2	3	2	4	5	5	5	5	5	5	1	1		1	1					1	1	1	5	5	5	1	5
117	41	1	1	19	3	1	2	3	3	5	5	5	5	4	4	3	3	2	3	2	2	3	4	4	4	3	4	3	1	0	16	0	0		2	1	1	1	1	1	4	4	4	3	3
118	36	1	0	10	3	1	5	5	5	5	5	5	5	5	5	3	4	3	2	3	3	3	1	1	1	4	3	3	1	1		1							1	1	3	3	3	3	2
119	25	1	1	1.33	3	4	3	4	4	5	5	4	5	5	5	5	3	3	3	4	2	4	5	3	4	2	3	4	0	1		1							1	1	1	5	5	4	3
120	25	1	1	1	3	1	4	3	4	4	4	4	4	4	4	2	5	4	3	3	1	1	5	5	5	3	5	5	1	0	18	0	1						1	1	1	4	4	5	5
121	41	1	1	23	3	5	2	1	2	3	5	3	4	3	3	4	4	2	2	1	3	3	5	3	3	3	5	5	0	0	16	1	1	41			2		1	0	5	5	5	4	4
122	37	1	2	16	3	3	4	5	5	5	5	4	5	4	5	4	4	3	3	3	2	2	4	3	4	3	4	4	0	0	16	1	1	31				1	1	0	4	4	3	3	3
123	25	1	0	5	3	3	4	4	5	5	5	4	5	5	5	1	5	4	3	1	4	3	1	4	1	3	1	1	0	0	15	0	0		0	1	0	1	1	1	1	3	2	1	1
124	52	1	0	30	3	3	2	3	2	3	3	3	3	3	2	3	4	4	2	2	2	3	2	4	2	2	4	4	0	0	20	1	1	25					1	1	3	3	2	4	4
125	60	1	0	41	3	3	2	3	4	4	5	3	4	2	3	4	4	2	3	2	2	4	2	2	4	3	4	4	1	1		1	1						1	0	4	4	4	4	4
126	25	1	0	4.5	3	3	3	3	3	4	4	4	4	4	4	3	4	3	3	3	4	3	4	3	4	4	4	4	0	0	14	0	0		1	0	1	1	1	0	3	3	3	3	3
127	25	1	1	0.66	4	4	4	3	4	4	5	5	5	4	3	4	3	4	3	2	2	4	3	5	3	2	4	5	0	1		1	1						1	1	3	4	3	3	3
128	35	1	0	16	4	2	4	3	5	5	5	5	5	5	3	3	4	3	3	3	1	3	2	4	4	3	4	3	0	0	16	0	0		1	1	0	1	1	1	3	3	4	4	4
129	24	1	1	0.7	4	1	4	4	3	3	5	5	3	4	3	2	3	1	2	3	1	2	1	2	3	2	4	4	0	1	1								1	0	4	3	3	3	3
130	28	1	2	5	4	2	3	2	3	3	4	3	5	4	3	3	3	3	2	3	3	4	3	4	3	3	4	4	1	1		1	1						1	0	3	4	4	3	4
131	25	1	1	2	4	0	5	4	4	3	5	5	5	5	3	4	4	2	4	3	2	4	3	4	3	3	4	3	0	0	17	0	0		3	0	3	1	1	1	4	4	3	3	4
132	32	1	0	10	0	1	5	5	5	5	5	5	5	5	5	1	1	1	1	1	1	1	1	1	1	1	1	1	0	0	14	0	0		0	1	0	1	1	1	1	1	1	1	1
133	47	1	2	27	5	3	3	2	3	3	3	3	3	3	3	2	2	2	2	2	3	2	2	3	3	3	3	3	2	1		1	1						1	1	5	5	5	3	3
134	55	1	1	35	5	3	2	2	3	3	3	3	3	3	3	3	3	4	4	4	4	4	2	5	4	4	4	4	1	0	20	0	0		2	0	3	0	1	1	3	3	4	4	3
135	49	1	0	25	5	3	3	3	3	3	3	3	3	3	3	3	3	3	3	3	3	3	3	3	3	3	3	3	3	0	20	0	0		1	0	3	0	1	1	4	4	4	3	3
136	44	1	1	20	5	2	2	2	2	2	2	2	2	2	2	4	4	4	4	4	4	4	4	4	4	4	4	4	1	0	17	0	0		1	0	0	1	1	1	4	4	4	4	4
137	51	1	0	25	5	3	3	3	3	3	3	3	3	3	3	3	3	3	3	3	3	3	3	3	3	3	3	3	2	0		0	0		3	0	3	0	0	1	3	3	3	3	3
138	34	1	0	5	5	2	2	2	2	2	2	2	2	2	2	2	2	2	2	2	2	2	2	2	2	2	2	2	1	0	18	0	0		2	1	1	1	1	1	4	4	4	4	4
139	50	1	0	25	5	3	3	3	3	3	3	3	3	3	3	3	3	3	3	3	3	3	3	3	3	3	3	3	3	0	21	0	0		2	0	3	0	1	1	3	3	3	3	3
140	47	1	0	29	5	1	4	5	5	5	5	5	5	5	5	2	3	3	2	2	2	3	3	3	4	2	3	3	1	1		1							1	1	3	3	3	2	2
141	55	1	0	36	5	1	1	2	3	4	3	3	5	4	3	1	2	2	1	1	2	2	2	5	4	4	4	5	1	0	18	0	0		1	1	0	1	1	1	4	4	1	3	3
142	56	1	0	37	5	1	3	4	4	5	5	5	5	5	5	1	3	2	2	3	3	2	2	3	2	4	5	5	0	1		1	1						1	1	3	3	3	1	1
143	25	0	1	0.3	5	4	4	3	3	4	5	3	2	2	3	5	4	4	2	2	4	2	4	4	4	2	4	4	0	1		1							1	0	5	5	4	4	4
144	26	1	2	2.3	5	1	2	1	2	3	4	3	5	2	4	4	4	3	4	4	2	5	3	4	5	3	4	4	0	1		1							1	1	5	5	5	5	5
145	35	0	1	0.33	5	4	4	5	4	5	5	5	5	5	5	3	4	4	2	2	4	2	4	4	3	3	4	3	0	0	14	1		25					1	1	4	3	4	3	3
146	27	1	1	4	5	1	2	1	3	5	5	4	5	4	3	4	4	3	2	3	2	4	2	3	3	2	4	4	1	1		1								1	5	4	3	4	4
147	61	1	1	42	5	2	2	2	1	2	1	1	2	3	1	4	2	2	4	4	2	4	2	2	2	2	4	5	2	1		1									4	4	4	4	4
148	53	1	0	34	5	1	2	3	4	5	5	4	4	3	3	3	5	2	3	3	5	4	4	4	4	4	4	4	1	1		1							1	1	4	4	4	5	5
149	25	1	1	0.5	5	3	4	4	4	4	5	5	5	5	5	2	4	3	3	3	4	4	3	4	4	3	4	3	0	0	18	0	0		1	1	1	1	1	1	4	4	4	2	4
150	28	1	1	5	5	4	4	3	4	4	5	5	4	4	4	4	3	3	3	3	2	4	3	3	4	4	4	4	0	0	16	0	0		0	1	0	1	1	1	4	4	4	3	3
151	25	1	1	0.2	5	3	4	4	4	4	4	4	4	4	4	3	4	2	3	4	3	4	3	4	4	3	4	4	0	0	16	0	0		2	1	1	1	1	1	3	4	4	4	4
152	28	1	1	5	5	3	3	4	4	3	5	4	5	5	5	2	4	2	2	2	4	3	2	4	3	4	3	2	0	1		1							1	1	3	3	3	2	2
153	22	1	1	0.77	5	1	5	5	5	5	5	5	5	5	5	3	3	3	3	3	3	3	3	3	3	3	3	3	0	1		1	1		0	1	0	0	1	1	3	3	3	3	3
154	25	0	1	5	5	3	3	3	3	3	3	3	3	3	3	3	3	3	3	3	3	3	3	3	3	3	3	3	2	0	20	0	0		2	1	2	1	1	1	3	3	3	3	3
155	29	0	1	9	5	5	5	5	5	5	5	5	5	5	5	5	5	5	5	5	5	5	5	5	5	5	5	5	2	1		1	1					1	1	1	1	1	1	1	1
156	58	1	0	38	5	2	3	3	3	3	4	3	4	5	4	3	3	3	3	3	3	3	3	4	3	3	3	3	2	0	17	1		24					1	1	3	3	3	3	3
157	31	1	0	3	5	3	5	3	5	5	5	5	5	5	5	3	5	2	5	3	2	3	4	3	3	2	3	3	0	1		1	1						1	1	3	3	3	2	3
158	35	1	2	11	5	0	3	4	4	5	5	5	5	5	5	4	3	2	3	2	1	3	2	4	2	2	4	4	1	0	30	1	1	33					1	1	3	4	4	4	3
159	48	1	1	29	5	3	3	4	5	5	5	5	5	5	3	3	4	4	2	2	2	3	3	3	3	4	3	3	0	0	18	1		19					1	1	3	4	2	3	3
160	33	1	1	7	5	4	2	2	2	5	5	5	5	3	5	3	4	2	3	3	1	5	5	5	5	1	5	5	0	1	14	1		27					1	1	4	5	5	4	1
161	41	1	2	1	5	1	3	3	4	5	5	2	3	4	3	3	2	3	4	3	1	2	4	3	4	3	4	3	0	1		1						1	1	1	4	4	4	4	3
162	27	1	0	8	5	2	3	3	4	5	5	5	5	3	3	2	4	4	1	1	3	1	3	5	2	3	2	2	0	1		1							1	1	1	2	2	2	2
163	61	1	0	39	5	4	4	4	5	5	5	5	5	5	5	4	4	4	3	3	4	4	4	4	4	4	4	4	0	0	20	0	0		2	1	1	1	1	1	3	3	3	2	2
164	61	1	0	39	5	3	3	3	3	5	4	4	4	4	4	3	4	4	2	2	4	3	4	4	2	3	3	3	0	0	25	0	0		1	1	1	1	1	1	4	3	4	4	4
165	63	1	1	43	5	3	3	3	4	5	5	4	4	5	3	2	5	2	3	4	3	3	4	4	2	3	3	4	0	0	20	0	1		3	1	3	1	1	1	4	2	4	3	3
166	61	1	0	40	5	1	3	4	4	5	5	5	5	5	5	2	3	3	3	3	3	3	3	3	3	3	3	3	0	1		1							1	1	3	4	4	4	4
167	37	1	2	16	5	2	5	5	5	5	5	5	5	5	5	2	5	2	2	2	2	4	5	5	2	1	5	5	0	1		1	1					1	1	1	2	2	4	1	1
168	25	1	1	2	5	4	4	5	5	5	5	5	5	5	5	3	3	4	2	2	4	4	2	3	4	3	3	2	0	0	20	0	0		3	0	0	1	1	1	2	3	3	2	2
169	51	1	0	30	5	5	5	5	5	5	5	5	5	5	5	2	5	5	5	5	5	5	5	5	5	5	5	5	0	0	18	0	0		0	1	0	1	1	1	3	3	3	2	2
170	25	0	1	5	5	3	3	3	3	3	3	3	3	3	3	3	3	3	3	3	3	3	3	3	3	3	3	3	0	1	1	1						1	1	0	4	3	3	3	3
171	23	0	0	3.5	5	1	3	5	5	5	5	4	5	4	5	1	1	5	1	4	1	2	1	4	1	2	1	1	0	0	18	1	0		2	0	3	1	1	0	1	2	1	1	2
172	26	0	1	2	5	4	4	4	4	5	4	4	5	4	4	2	2	2	3	1	2	3	2	3	2	3	2	3	1	1		1	1			1		1	1	1	3	3	3	3	3
173	41	1	2	20	5	3	3	3	3	3	5	3	4	4	4	3	3	2	4	2	3	4	4	4	3	2	4	4	0	0	20	1	1	24		1	0	1	1	1	3	4	4	4	4
174	30	1	1	10	5	1	4	4	4	5	5	5	5	4	4	4	3	4	3	2	2	4	2	4	2	2	3	2	0	1		1	1						1	1	5	3	2	2	2
175	31	1	2	8	5	2	4	4	4	5	5	5	4	4	4	3	3	3	4	3	3	3	3	5	4	4	3	3	0	1		1	1			1		1	1	1	5	3	3	3	3
176	20	1	0	0.66	5	1	4	3	5	5	5	5	5	5	5	1	1	5	1	1	1	2	5	5	3	4	1	2	1	1		1							1	0	5	3	1	1	1
177	45	1	1	27	5	1	2	2	4	5	5	4	4	3	4	3	3	2	3	3	2	4	4	4	4	2	4	4	1	1		1	1						1	1	4	4	4	3	3
178	49	1	0	25	5	3	4	4	4	5	5	5	5	5	5	2	5	5	2	2	4	2	2	5	1	4	3	2	0	0	19	1		40			1	1	1	1	2	3	3	2	2
179	22	0	0	0.5	5	2	3	4	4	4	4	4	5	4	4	3	2	2	3	3	2	5	4	4	5	3	3	4	0	0	16	1		19					1	0	5	5	5	5	5
180	33	1	1	10	5	3	2	3	3	4	5	4	4	4	4	3	4	2	4	4	2	4	2	4	3	2	4	4	0	1		1							1	0	4	4	3	2	2
181	29	1	1	6	5	1	5	5	5	5	5	5	5	5	5	3	1	5	2	2	2	2	3	4	2	4	3	3	0	0	18	0	0		3	1	1	1	1	1	2	2	2	2	2
182	22	0	0	0.77	5	2	3	3	3	3	3	3	3	4	5	4	5	3	2	2	4	3	3	3	3	3	3	3	1	1		1	1					1	1	0	3	2	2	2	2
183	20	1	0	0.66	5	1	2	3	4	5	4	3	3	3	3	3	3	3	3	3	3	5	3	5	3	3	3	3	0	1		1	1			1	0	1	1	0	4	4	3	3	3
184	50	1	0	20	5	3	3	3	5	4	4	4	4	5	3	3	4	3	2	2	3	3	2	4	3	3	3	2	0	1		1							1	1	3	2	2	2	2
185	21	1	0	0.5	5	4	4	3	4	5	5	4	4	3	4	3	3	2	4	4	2	3	2	3	3	2	3	3	0	1		1							1	1	3	3	3	3	3
186	50	1	2	30	5	1	5	5	4	5	5	5	5	5	3	4	4	4	3	4	2	4	4	4	4	2	4	2	0	0	18	0	0		1	1	0	1	1	1	4	4	4	4	4
187	59	1	0	39	6	1	2	2	3	3	4	4	4	3	2	2	4	4	3	3	2	3	2	2	3	3	4	4	0	0	25	0	0		3	0	0	1	1	0	4	4	3	4	4
188	51	1	2	31	6	1	4	3	4	4	5	4	5	4	4	3	3	4	2	3	1	3	3	1	3	3	3	3	0	0	20	0	0		1	1	0	1	1	1	4	3	3	2	2
189	61	1	2	41	6	1	3	2	3	4	5	3	5	3	3	4	3	1	4	4	1	5	2	2	3	1	4	5	0	0	25	0	1		3	0	1	0	1	1	4	5	3	5	4
190	21	1	0	0	6	3	3	4	3	3	5	4	5	5	4	4	3	1	3	3	1	4	3	2	4	2	4	4	0	0	17	0	0		3	0	2	1	1	1	1	4	3	4	4
191	24	1	1	1	6	1	3	2	2	3	5	5	5	5	5	2	5	2	2	1	1	3	4	3	3	2	4	4	0	0	16	0	0		2	0	2	1	1	1	1	2	3	3	3
192	63	1	1	40	6	5	5	5	5	5	5	5	5	5	5	1	3	2	4	1	1	4	1	5	3	1	5	5	0	0	23	0	0		1	1	0	1	1	1	5	3	2	3	3
193	60	1	2	39	6	1	2	3	3	4	3	3	3	4	4	3	3	3	3	3	3	4	3	3	2	3	3	3	0	1		1							1	1	3	3	3	3	3
194	43	1	2	22	6	1	4	4	4	4	4	4	4	4	4	4	3	2	2	2	2	5	4	1	5	1	3	4	0	0	15	0	0		3	0	3	1	1	0	5	5	5	4	4
195	48	1	2	28	6	1	2	2	3	4	5	2	5	2	1	4	3	2	4	4	1	4	4	2	3	2	4	4	3	0	25	0	0		3	1	0	1	1	1	4	4	4	4	3
196	48	1	1	30	6	3	3	3	3	4	4	4	3	3	3	2	4	2	3	3	1	3	5	2	4	2	5	4	1	0	20	0	0		1	1	1	1	1	0	2	3	4	3	3
197	35	1	1	8	6	1	5	5	5	5	5	5	5	5	5	1	3	5	3	1	1	4	1	3	1	2	1	2	0	1		1							1	1	1	3	1	3	3
198	25	0	1	0	6	1	5	5	5	5	5	5	5	5	5	1	5	3	3	3	3	3	3	3	3	3	3	3	0	0	18	0	1		1	0	2	1	1	0	1	2	1	2	2
199	25	1	1	0.3	6	3	4	4	4	4	4	4	4	4	4	4	4	4	1	1	5	5	5	3	4	4	4	4	0	1		1						1	1	0	4	3	5	3	4
200	50	1	2	27	6	1	3	3	3	2	4	2	4	2	2	3	4	3	3	3	2	4	3	3	4	2	4	3	1	1		1	1						1	0	4	4	4	4	4
201	32	1	1	10	6	1	1	3	3	3	4	2	4	2	2	3	3	2	3	3	3	3	4	4	4	3	3	4	1	1		1	1			1			1	1	3	3	4	3	3
202	43	1	2	24	6	1	3	4	4	4	4	3	3	4	4	4	3	4	4	3	3	5	5	4	5	3	5	5	1	1		1	1					1			5	5	5	5	4
203	45	1	2	27	6	1	2	4	3	5	5	4	5	3	3	2	4	3	2	3	2	4	3	3	2	2	3	4	1	0	18	0	0		2	1	0	1	1	1	4	4	4	3	3
204	60	1	1	40	6	1	4	5	4	5	5	4	5	5	5	2	4	2	2	3	4	2	4	3	4	3	3	3	0	0	55	0	0		1	1	0	1	1	1	2	3	3	3	3
205	30	1	1	6	6	1	4	3	3	4	5	5	5	5	5	2	4	3	1	2	1	3	4	3	2	3	3	1	0	0	16	0	0		3	0	3	0	1	1	2	2	3	2	2
206	37	1	0	19	6	1	4	3	4	5	5	5	5	5	4	1	5	3	3	2	3	4	3	4	3	3	4	4	0	1		1	1						1	1	5	4	4	3	3
207	39	1	0	20	6	1	1	3	3	3	5	5	5	5	5	3	4	4	3	2	3	2	3	4	3	3	3	3	0	1		1							1	1	3	3	3	1	1
208	48	1	0	24	6	2	3	4	4	4	5	5	5	4	5	2	5	3	1	1	3	5	5	3	5	5	3	3	0	0	17	0	0		1	1	0	1	1	1	1	4	5	2	3
209	21	1	0	0.66	6	5	5	5	4	5	4	4	5	5	5	3	5	3	2	2	2	3	3	2	2	2	4	3	0	1	17	0	0		3	1	0	1	1	1	2	3	2	3	2
210	60	1	0	42	6	5	3	4	4	4	5	5	5	4	5	2	5	3	1	1	3	4	4	5	3	5	5	3	0	1		1	1						1	0	2	4	5	2	3
211	35	1	2	13	6	4	5	5	5	5	5	5	5	5	5	3	4	3	2	2	3	4	3	3	2	2	4	4	0	0	19	0	0		1	1	0	1	1	1	4	4	4	4	4
212	40	1	1	20	7	4	3	3	5	5	5	5	4	4	5	2	4	2	3	3	2	3	3	4	4	3	4	4	0	0	20	1	1	38	2	0	2	0	1	1	4	3	4	4	4
213	42	1	1	18	7	4	3	4	3	5	4	4	4	5	5	3	4	2	3	2	3	4	2	2	3	3	3	4	1	0	16	0	0		1	1	0	1	1	0	3	4	3	3	3
214	44	1	0	26	7	3	4	4	4	4	5	5	5	4	4	3	4	3	3	3	4	3	3	4	2	4	4	3	0	0	19	0	0		1	0	1	1	1	1	3	3	4	3	3
215	61	1	2	42.5	7	4	4	4	4	4	5	5	5	4	4	3	4	3	3	3	4	4	3	4	2	4	4	3	0	1	34	1	1	59				1	1	1	3	3	5	3	3
216	38	1	2	20	7	1	3	3	4	4	5	5	5	4	2	3	3	1	4	4	1	4	3	3	3	2	5	4	0	1		1							1	1	3	4	4	4	4
217	43	1	2	21	7	3	3	4	5	5	5	5	5	5	5	3	3	3	3	3	1	4	4	5	4	1	3	4	0	0	23	1		40					1	1	3	3	4	3	4
218	34	1	2	15	7	4	5	5	5	5	5	5	5	5	5	3	4	4	3	3	3	3	3	5	4	3	4	4	0	0	17	1	1	27					1	1	3	4	3	3	3
219	37	1	0	19	7	4	5	5	5	5	5	5	5	5	5	3	5	4	3	2	3	3	2	4	3	2	3	4	0	0	18	0	0		2	1	0	1	1	1	2	2	2	3	3
220	25	1	1	0.5	7	2	3	4	5	5	5	3	5	5	4	2	4	2	4	3	2	5	4	2	4	2	5	4	0	1		1	1						1	1	3	4	4	4	3
221	46	1	1	27	7	1	4	3	4	5	4	3	5	4	5	2	3	2	3	3	2	4	4	3	3	2	3	5	0	1		1	1						1	1	3	4	3	3	2
222	21	1	0	0.5	7	2	4	4	4	5	5	5	5	4	5	3	4	2	5	4	2	4	4	4	4	3	3	4	1	0	15	0	0		3	1	1	1	1	1	3	4	5	5	3
223	29	1	1	6	7	3	3	5	5	5	5	5	5	5	5	3	3	3	3	1	4	3	3	5	3	5	4	3	0	1		1	1						1	1	3	3	3	3	3
224	30	1	1	6.5	7	3	3	4	5	5	5	5	5	5	3	3	4	3	3	3	2	3	4	3	3	3	3	4	0	1		1							1	1	3	3	3	3	4
225	25	1	0	5.8	7	3	4	5	5	4	5	5	5	5	4	2	5	3	1	1	4	1	1	3	1	4	3	3	0	0	22	0	0		3	0	1	0	1	1	1	1	1	2	1
226	36	1	0	17	7	1	3	2	3	4	4	5	4	3	3	3	4	4	2	2	2	3	3	4	4	4	4	3	1	1		1	1						1	1	4	3	3	4	4
227	26	1	1	3	7	1	2	2	4	4	5	4	4	4	2	3	4	2	4	3	2	4	4	4	4	3	5	4	2	1		1							1	1	4	4	5	4	4
228	25	1	1	0.3	7	1	5	5	5	5	5	5	5	5	5	1	3	3	1	2	1	3	1	3	2	4	3	3	0	0	16	0	0		2	1	0
229	24	1	0	3	7	1	3	2	4	5	5	5	5	3	5	1	5	3	2	1	1	4	3	5	3	2	4	3	0	0	19	0	0		2	0	0	1	1	0	1	3	3	2	1
230	32	1	1	0	7	1	5	4	4	4	4	5	5	5	5	2	4	5	1	1	2	1	2	5	1	2	2	3	0	0	15	0	0		1	1	0	1	1	1	1	2	1	2	1
231	40	1	1	22	7	2	2	1	2	2	4	4	4	3	2	3	3	2	3	5	2	4	2	2	4	2	5	4	1	1		1							1	1	5	4	4	4	4
232	39	1	1	2	7	3	4	4	4	4	4	4	4	4	4	3	2	3	3	4	3	4	4	3	3	3	4	4	0	1		1							1	1	5	4	4	4	3
233	57	1	0	27	7	1	3	3	2	2	2	2	3	3	4	5	5	5	5	5	5	5	5	5	5	4	4	3	0	0	25	0	0		3	1	0	1	1	1	1	1	1	3	3
234	30	1	0	7	7	1	5	4	5	5	5	5	5	5	5	2	3	2	3	2	4	2	2	1	2	2	4	2	0	0	15	0	0		1	1	0	1	1	1	2	3	2	2	1
235	27	1	0	8	7	3	4	3	3	4	5	4	4	4	3	2	3	3	3	3	4	3	3	3	3	2	4	3	0	0	17	0	0		0	1	0	1	1	1	2	3	3	3	3
236	21	1	0	1	7	3	4	4	5	5	5	5	5	5	5	2	4	3	3	2	4	2	2	4	2	3	2	1	0	1		1							1	1	1	2	1	1	1
237	37	1	1	18	7	1	5	5	5	5	5	5	5	5	5	1	5	5	1	1	1	1	1	1	1	1	1	1	0	1		1	1					1	1	1	3	3	3	1	1
238	33	1	1	15	7	1	4	4	4	5	5	5	5	5	5	1	5	4	2	1	2	2	1	5	1	1	2	1	0	0	19	0	1		3	0	3	0	1	1	1	1	1	1	1
239	41	1	1		7	2	4	4	5	5	5	4	4	5	5	3	3	2	4	3	2	4	2	2	4	2	4	4	0	1		1	1					1	1	1	4	4	3	5	4
240	55	0	1	33	7	1	5	5	5	5	5	5	5	5	5	4	4	4	3	3	1	3	3	4	2	2	3	3	0	1		1	1					1	1	1	3	3	3	1	1
241	39	1	0	14	7	2	4	4	4	4	5	5	5	5	5	2	3	3	3	2	2	3	5	4	4	2	2	2	0	0	16	0	0		3	1	1	1	1	1	1	3	3	3	2
242	43	1	1	24	7	2	3	4	3	4	5	5	5	5	5	3	4	3	3	3	3	4	3	4	3	3	3	3	0	0	29	0	0		3	1	0	1	1	1	4	4	4	3	3
243	33	1	1	14	7	4	4	4	5	5	5	5	5	5	5	2	3	3	3	3	2	3	3	3	3	3	3	4	0	0	18	0	0		3	1	0	1	1	1	3	4	3	3	3
244	34	1	1	15	7	1	2	2	1	2	3	2	4	3	2	3	4	3	4	4	2	4	3	4	2	2	4	4	2	0	17	0	0		2	0	1	1	1	1	4	4	4	2	4
245	29	1	1	3	7	1	1	1	1	1	5	5	5	2	2	2	4	2	2	2	2	3	2	4	2	2	2	4	2	1		1	1						1	1	2	3	3	3	4
246	38	1	1	14	7	1	4	4	4	4	5	5	5	4	4	2	4	2	3	2	2	4	4	3	2	3	4	4	0	1		1							1	0	5	3	4	4	2
247	25	0	0	4	7	1	1	1	4	4	5	5	4	4	5	2	3	5	3	3	1	2	1	4	2	2	3	4	3	1	1								1	0	4	3	2	3	3
248	27	1	1	7	7	1	2	2	2	2	4	3	3	3	1	4	3	3	3	3	2	4	3	4	3	3	3	3	0	0	18	0	0		1	1	0	1	1	1	2	3	3	3	3
249	29	1	0	9	7	3	2	2	2	3	3	2	4	4	3	4	4	2	5	2	2	4	2	1	3	1	4	3	1	0	15	0	0		0	1	1	1	1	0	3	4	4	4	4
250	55	1	1	36	7	1	1	2	2	5	5	4	4	5	4	2	4	2	3	3	3	4	4	4	4	3	5	4	1	0	24	0	0		3	0	0	1	1	1	3	4	4	4	4
251	31	1	2	10	7	1	5	5	5	5	5	5	5	5	5	1	4	4	2	1	2	3	4	4	2	4	2	2	0	0	16	0	1		3	0	1	0	1	1	2	2	4	1	1
252	21	0	0	0.5	7	5	4	4	5	5	5	5	5	5	5	3	4	4	2	2	3	3	2	5	3	4	4	3	1	1		1	1						1	1	4	3	2	2	3
253	47	1	0	26	7	4	3	4	4	4	5	5	5	5	5	2	4	3	3	2	4	3	2	3	3	3	4	4	1	1		1							1	1	4	4	4	4	4
254	34	1	1	13	7	1	2	2	1	3	4	4	4	4	4	5	4	4	3	3	3	4	4	4	4	4	4	4	1	1		1	1						1	1	5	5	5	5	5
255	45	1	0	24	7	3	4	4	4	5	5	5	4	4	4	3	3	3	3	3	2	2	2	4	2	2	2	2	0	0	16	0	0		1	1	1	1	1	1	2	2	2	1	1
256	38	1	0	17	7	3	4	4	4	5	5	5	4	5	5	4	4	3	2	3	4	4	3	3	4	3	4	2	0	0	17	0	0		2	1	0	1	1	1	2	3	3	3	3
257	35	1	1	15	7	3	3	4	4	5	5	5	5	5	5	4	4	3	3	3	3	3	3	4	3	4	4	3	0	0	19	0	0		2	0	2	1	1	1	3	3	3	3	3
258	27	1	1	4	7	3	4	4	4	4	4	4	4	4	4	2	3	3	3	3	2	4	4	3	3	3	3	3	0	1		1	1					1	1	1	1	3	3	3	3
258	256	258	257	257	258	258	256	255	255	255	255	255	255	254	255	254	254	254	254	254	256	254	254	254	254	254	254	254	256	256	146	250	187	27	115	122	124	147	247	248	252	254	252	254	254

## Sheet: Answer codes
Question 2	Question 3	Question 5	Question 6	Question 7	Question 8	Question 9	Question 10	Question 12	Question 13	Question 15	Question 16	Question 17	Question 18	Question 19	Question 20	Question 21	Question 22
Sex	Highest education level	Department of employment	Ask about smoking/tobacco use	When you care for a patient who smokes how often do you:	Please rate the extent to which you agree with the following statements.	How many patients do you estimate have you counseled for smoking cessation over the past week?	Have you ever smoked 100 or more cigarettes in your life?	Do you smoke now?	Do you smoke every day?	How soon after you wake up do you smoke your first cigarette?	During the past 12 months, did you made a serious attempt to quit smoking (not smoking for 24 hours or more)?	Over your lifetime, how many times have you made a serious attempt to quit smoking (not smoking for 24 hrs or more)?	Are you currently trying to quit?	Have you received education related to smoking cessation counseling in the last 24 months?	During your education, have you ever received any training related to smoking cessation counseling?	Please tell us how strongly you agree or disagree with the following statements about nurses and tobacco control:	Please rate the extent to which you agree with the following statements
0-man	0 -Nursing high school	0 - Department of Internal Diseases	1-Always	1-Always	1-Strongly disagree	0 - 0	0 - yes	0 - yes	0 - yes	0- Within 5 minutes	0 - yes	0 - 0 to1	0 - yes	0 - yes	0 - yes	1-Strongly disagree	1 – least important
1-woman	1 - Bachelor's degree in nursing	1 - Department of Oncology and Nuclear Medicine	2-Usually	2-Usually	2-Disagree	1 - 1 to 2	1 - no	1 - no	1 - no	1- 6 – 30 minutes	1 - no	1 - 2 to 4	1 - no	1 - no	1 - no	2-Disagree	2
	2 - Master's degree in nursing	2- Department of Cardiovascular Diseases	3-Sometimes	3-Sometimes	3-Neutral	2- 3 to 5				2- 31-60 minutes		2 - 5 to10				3-Not sure	3
	3 - PhD degree	3 - Department of Neurology	4-Rarely	4-Rarely	4-Agree	3 - more then 5				3 -> 60 minutes		3 - > 10				4-Agree	4
		4 - Department of Neurosurgery	5-Never	5-Never	5-Strongly agree											5-Strongly agree	5 – the most important
		5 - Department of Surgery
		6 - Department of Psychiatry
		7 -University Hospital for Tumors
